# Supplementary material for: Dosage suppressors of gpn2ts mutants and functional insights into the role of Gpn2 in budding yeast
Source: PLoS One. 2024 Dec 6;19(12):e0313597. doi: 10.1371/journal.pone.0313597 (PMC11623451; doi:10.1371/journal.pone.0313597)
Supplement: S1 Raw data — (ZIP) [file pone.0313597.s001.zip]

Archive with 4 entries (3 files):
- Raw data/
- Raw data/Fig 1 .tif
- Raw data/Fig 3 .tif
- Raw data/fig5.tif
